# Supplementary material for: Breed group differences in the unsolvable problem task: herding dogs prefer their owner, while solitary hunting dogs seek stranger proximity
Source: Anim Cogn. 2021 Nov 18;25(3):597–603. doi: 10.1007/s10071-021-01582-5 (PMC9107394; doi:10.1007/s10071-021-01582-5)
Supplement: Supplementary file 1 — Supplementary file1 (XLSX 20 KB) [file 10071_2021_1582_MOESM1_ESM.xlsx]

## Sheet: GoodDogData
	Supplementary file 1: Dataset
	Breed group differences in the unsolvable problem task: Herding dogs prefer their owner while solitary hunting dogs seek stranger proximity
	Enya Van Poucke1, Amanda Höglin1, Per Jensen1, Lina SV Roth1*
	1 IFM Biology, Linköping University, 581 83 Linköping, Sweden.
	*Corresponding author: lina.roth@liu.se
	IDNumber	Breed group	Breed	Dog Sex	Owner Sex	Competing/NotCompeting	Dog Age - Year	Eye Contact Owner - Duration	Eye Contact Owner - Latency	Eye Contact Experimenter - Duration	Eye Contact Experimenter - Latency	Proximity Owner - Duration	Proximity Experimenter - Duration	Physical Contact Owner - Duration	Physical Contact Experimenter - Duration	Proximity Test Apparatus - Duration	Physical Contact Test Apparatus - Duration
1	1	Herding	Shetland sheepdog	Female	Female	NotCompeting	2	3.8	12.04	4.44	22.2	16.44	11.84	0.001	1.28	73.1	21.76
2	2	Herding	Bordercollie	Male	Female	Competing	10	16.2	98.96	4.04	96.84	0.001	1.44	0.001	0.001	122.76	114.52
3	3	Herding	Bordercollie	Male	Female	Competing	7	22.48	16.56	0.84	135.6	3.6	1.6	0.001	0.72	263.28	122.44
4	5	Herding	Bordercollie	Male	Female	Competing	5	11.52	7.92	6.44	74.88	1.36	10.84	0.001	0.84	138.99	98.28
5	7	Herding	Shetland sheepdog	Female	Female	Competing	9	21.62	43.28	2.16	43.68	1.76	0.8	0.001	0.001	134.8	113.8
6	8	Herding	Shetland sheepdog	Male	Female	NotCompeting	2	1.28	152.64	7.92	43.36	1.08	1.16	0.4	0.001	153.84	124.76
7	11	Herding	Bordercollie	Female	Female	Competing	3	1.84	48.2	6.68	23.68	17.04	45.22	0.08	0.36	59.12	26.56
8	12	Herding	Shetland sheepdog	Male	Female	Competing	4	3.32	8	0.64	83.52	25.84	6.2	0.001	0.001	91.56	39
9	13	Herding	Shetland sheepdog	Male	Female	NotCompeting	4	2.44	68.16	6.52	83.76	0.001	4.48	0.001	0.001	162.96	144.72
10	14	Herding	Bordercollie	Male	Female	NotCompeting	10	6.04	2	4.2	10.52	126.21	9.56	0.001	0.24	24.08	8.12
11	15	Herding	Shetland sheepdog	Female	Female	NotCompeting	5	2.56	92.12	8.24	37.76	17.16	8.12	0.001	0.28	56.28	12.6
12	17	Herding	Bordercollie	Female	Female	NotCompeting	3	5	14.48	0.24	159.2	27.84	4.44	0.2	0.001	57.44	18.08
13	19	Herding	Bordercollie	Female	Female	NotCompeting	3	14.8	115.52	3.12	139.2	40.1	3.96	4.96	0.12	114.4	108.44
14	22	Herding	Bordercollie	Male	Female	Competing	2	11.24	40.92	22	80.92	12.24	21.36	0.001	0.001	113.9	89.94
15	23	Herding	Shetland sheepdog	Female	Female	NotCompeting	1	4.8	30.68	2.2	27.12	34.46	11.56	0.001	2.96	105.24	75.8
16	25	Herding	Shetland sheepdog	Male	Female	Competing	5	0.92	29.2	0.44	157.16	0.001	0.001	0.001	0.001	180.11	168.79
17	26	Herding	Bordercollie	Male	Female	Competing	2	22.22	129	2.4	100.52	2.8	25.68	0.001	0.001	123.02	52.3
18	29	Herding	Shetland sheepdog	Male	Female	Competing	2	2.04	86.84	1.16	54.64	5.96	8.28	0.001	0.001	145.04	134.48
19	30	Herding	Bordercollie	Male	Female	Competing	3	14.68	36.24	1.59	75.72	11.28	2.4	0.001	0.001	157.77	120.88
20	31	Herding	Shetland sheepdog	Male	Female	NotCompeting	8	0.68	110.36	1.84	96.48	2.84	17.12	0.001	0.001	140.44	125
21	32	Herding	Bordercollie	Female	Female	NotCompeting	1	45.85	33.96	10.16	47.32	12.68	1.84	0.16	0.001	132.17	19.68
22	33	Herding	Bordercollie	Male	Female	NotCompeting	1	3.36	47.52	1.04	33.32	10.72	9.92	0.001	0.001	134.42	124.78
23	34	Herding	Bordercollie	Female	Female	NotCompeting	1	0.76	13.68	2.36	111.68	4.84	2	0.001	0.001	143.51	109.95
24	35	Herding	Shetland sheepdog	Male	Female	NotCompeting	1	0.2	64.64	0.001	180	0.001	0.001	0.001	0.001	174.9	164.99
25	36	Herding	Shetland sheepdog	Male	Female	Competing	4	4.24	38.44	2.08	98	15.1	11.24	0.76	1.16	117.88	93.52
26	37	Herding	Bordercollie	Female	Female	NotCompeting	9	38	23.68	5.2	23.56	26.2	1.44	0.001	0.001	132.06	25.08
27	38	Herding	Bordercollie	Female	Female	NotCompeting	6	35.72	10.2	19.68	9.92	0.001	0.001	0.001	0.001	123.94	102.14
28	40	Herding	Shetland sheepdog	Male	Female	Competing	3	0.8	102.76	35.08	14.88	6.63	23.04	0.001	1.28	103.32	75.72
29	41	Herding	Shetland sheepdog	Male	Female	NotCompeting	3	19.12	13.12	4.64	15.96	31.64	4.52	0.001	2	57.44	36.4
30	44	Herding	Shetland sheepdog	Male	Female	NotCompeting	2	0.001	180	0.001	180	0.001	0.001	0.001	0.001	171.52	162.88
31	48	Herding	Shetland sheepdog	Female	Female	Competing	2	0.001	180	2.08	104.24	0.001	0.001	0.001	0.001	168.17	160.45
32	49	Herding	Shetland sheepdog	Male	Female	Competing	5	17.76	57.4	4.6	79.48	59.8	2.28	12.24	0.8	103	92.16
33	51	Herding	Shetland sheepdog	Male	Female	NotCompeting	10	0.64	164.12	0.001	180	0.001	0.001	0.001	0.001	175.56	158.4
34	54	Herding	Shetland sheepdog	Male	Female	NotCompeting	7	0.84	17.24	0.001	180	37.04	11.68	0.52	0.44	64.72	22.56
35	55	Herding	Shetland sheepdog	Male	Female	Competing	8	0.92	59.6	0.64	155.44	0.001	12.84	0.001	0.001	157.86	142.7
36	56	Herding	Bordercollie	Male	Female	NotCompeting	10	3.2	85.64	0.001	180	0.001	9.89	0.001	0.001	126.64	95.64
37	10A	Herding	Shetland sheepdog	Female	Female	Competing	8	1.92	86.8	2.41	177.84	0.001	0.001	0.001	0.001	166.97	134.76
38	10B	Herding	Shetland sheepdog	Female	Female	Competing	6	0.001	180	1.64	16.32	2.24	0.001	0.001	0.001	165.16	127.12
39	18A	Herding	Bordercollie	Male	Female	NotCompeting	8	3.8	89.84	3.16	78.2	28.72	7.08	0.001	0.001	116.51	67.19
40	18B	Herding	Bordercollie	Male	Female	NotCompeting	4	1.84	80.76	2.12	8.12	2.68	9	0.001	0.001	130.08	59.2
41	20A	Herding	Bordercollie	Female	Female	Competing	7	60.2	58.08	3.92	86.8	0.001	0.001	0.001	0.001	173.92	154.92
42	20B	Herding	Bordercollie	Female	Female	Competing	3	13.12	33.2	2.84	38.84	25.32	9.04	0.001	0.001	101.12	57.52
43	21A	Herding	Shetland sheepdog	Male	Female	Competing	2	2.72	67.56	0.72	179.32	4.72	5.2	0.001	0.001	152.2	121.36
44	21B	Herding	Shetland sheepdog	Male	Female	Competing	6	64.88	11.81	1.56	10.57	32.64	4.8	0.001	0.001	56.66	39.26
45	24A	Herding	Shetland sheepdog	Male	Female	Competing	8	21.96	61.24	2.88	85.76	0.001	0.001	0.001	0.001	177.56	157.72
46	24B	Herding	Shetland sheepdog	Male	Female	Competing	1	56.49	15.52	2.6	77.24	0.001	1.24	0.001	0.001	173.09	120.25
47	28A	Herding	Bordercollie	Female	Female	Competing	2	1.64	0	2.6	19.72	125.12	0.001	0.001	0.001	8	3.6
48	28B	Herding	Bordercollie	Female	Female	Competing	4	49.81	10.68	0.32	29.16	0.001	0.001	0.001	0.001	174.29	120.36
49	42A	Herding	Shetland sheepdog	Male	Female	Competing	6	0.68	15.96	1.48	45.28	8.76	1.88	0.001	0.001	145.53	114.85
50	42B	Herding	Bordercollie	Male	Female	Competing	4	13.36	3.08	11.64	23.2	128.06	1.76	0.001	0.6	23.8	15.48
51	4A	Herding	Shetland sheepdog	Female	Female	NotCompeting	10	6.28	127.84	0.24	155.64	30.04	3.2	0.001	0.001	129.16	114.76
52	4B	Herding	Shetland sheepdog	Female	Female	NotCompeting	7	3.8	15.92	0.001	180	4.92	2.28	0.001	0.001	145.48	91.12
53	50A	Herding	Shetland sheepdog	Male	Female	NotCompeting	2	16.96	28.88	1.04	34.36	127.32	2	1.52	0.24	11.48	5.4
54	50B	Herding	Shetland sheepdog	Male	Female	NotCompeting	1	13.8	45.88	13.08	28.48	129.9	0.001	39.38	0.001	27.08	16.88
55	53A	Herding	Bordercollie	Female	Female	Competing	8	38.68	104	0.001	180	0.001	0.001	0.001	0.001	179.73	170.49
56	53B	Herding	Bordercollie	Female	Female	Competing	6	50.64	31.08	3.6	32.68	3.56	1.56	0.001	0.001	138.66	93.54
57	9A	Herding	Shetland sheepdog	Female	Female	Competing	4	0.16	179.48	2.04	68.72	14.96	10.16	0.001	0.001	108.88	61.08
58	9B	Herding	Shetland sheepdog	Male	Female	Competing	2	6.72	6.84	10.32	29.92	7.69	3.12	0.001	0.001	123.92	97.88
59	dog1	Ancient	Shiba inu	Male	Female		4	2.16	69.48	3.68	149.56	4.83	66.52	0.001	0.68	101.87	91
60	dog2	Ancient	Shiba inu	Male	Female		6	1.08	152.56	9.52	147.92	0.001	5.51	0.001	0.001	164.15	114.48
61	dog3	Ancient	Shiba inu	Female	Female		11	0.001	0	0.49	10.12	0.001	0.001	0.001	0.001	47.15	120.12
62	dog8	Ancient	Shiba inu	Female	Female		2	7.72	32.32	5.92	25.6	0.001	0.001	0.001	0.001	172.82	38.84
63	dog10A	Ancient	Shiba inu	Female	Female		8	0.32	144.2	2.6	160.92	5.08	2.99	0.001	0.001	154.52	120.76
64	dog10B	Ancient	Shiba inu	Female	Male		10	0.001	0	0.001	0	64.99	0.001	0.001	0.001	41.34	1.04
65	dog11A	Ancient	Samoyed	Female	Female		3	0.12	116.08	0.001	0	25.62	13.24	0.84	0.92	47.36	34.52
66	dog11B	Ancient	Samoyed	Female	Female		9	0.96	80.88	2.27	81.28	2.46	0.88	0.2	0.001	156.57	142.64
67	dog12	Ancient	Shiba inu	Female	Female		2	2.95704	86.16	0.001	0	25.523	31.91	5.76624	0.001	29.2141	22.52
68	dog14A	Ancient	Siberian Husky	Female	Male		3	0.001	0	0.001	0	2.87	5	0.001	0.001	160.99	150
69	dog14B	Ancient	Siberian Husky	Female	Male		3	0.36	141.64	3.95	145.04	0.001	2.4	0.001	0.2	156.79	150
70	dog16	Ancient	Alaskan malamute	Female	Female		10	37.12	14.6	0.001	0	158.38	1.67	23.88	0.001	10.99	5.12
71	dog17	Ancient	Alaskan malamute	Male	Female		2	0.6	107.76	0.96	108.44	1.24	10.91	0.001	3.52	147.37	115.12
72	dog18	Ancient	Shiba inu	Male	Female		4	4.12	89.64	1.08	91.6	0.001	0.001	0.001	0.001	160.26	147.24
73	dog19	Solitary hunting	Swedish white elkhound	Male	Female		4	2.2	59.04	12.297	33.92	10.38	4.67	0.001	0.001	143.574	40
74	dog20	Ancient	Shiba inu	Male	Female		3	0.8	25.8	0.001	0	44.7493	0.001	0.001	0.001	56.37	36.6
75	dog23	Solitary hunting	Swedish elkhound	Male	Female		4	0.2	154.04	0.28	69.64	8.87	35.82	0.4	0.68	105.22	59.73
76	dog25A	Ancient	Basenji	Female	Female		3	1.76	50.56	1.2	47.68	1.51	9.47	0.001	4.96	147.83	126.6
77	dog25B	Ancient	Basenji	Female	Male		3	0.001	0	3.96	96.84	52.85	14.9	0.001	8.8	92.67	86.2898
78	dog26	Ancient	Eurasier	Male	Female		5	0.51	137.37	0.28	132.56	54.85	21.11	32	3.96	62.35	42.64
79	dog28	Ancient	Basenji	Male	Female		5	3.35	90.29	5.32	139.24	12.1	22.94	5.68	10.24	127.22	114.96
80	dog31A	Ancient	Basenji	Male	Male		3	0.78	78.96	2.72	99.64	5.28	23.21	0.001	3.72	55.9	31.6232
81	dog31B	Ancient	Akita	Female	Male		2	0.001	0	0.001	0	0.001	0.001	0.001	0.001	176.032	134.514
82	dog35A	Solitary hunting	Norwegian elkhound	Female	Male		1	0.001	0	2.48	159.48	3.27	6.02	0.001	1.2	154.77	137.96
83	dog35b	Solitary hunting	Norwegian elkhound	Female	Male		5	0.001	0	4.35	76.08	37.48	30.39	7.96	0.8	46.25	13.16
84	dog36	Ancient	Shiba inu	Female	Female		2	0.001	0	0.001	0	9.38	0.001	0.001	0.001	91.38	79.12
85	dog37	Ancient	Basenji	Male	Female		5	1.92	51.64	0.87	39.45	22.85	7.99	0.001	0.001	114.32	76.7037
86	dog39	Ancient	Shiba inu	Female	Female		8	2.61	27.15	1.56	152.68	0.001	0.001	0.001	0.001	179.22	156.36
87	dog40	Solitary hunting	Swedish elkhound	Female	Male		5	0.001	0	0.001	0	5.95	17.08	0.001	1.8	105.31	88.5952
88	dog42	Solitary hunting	East Siberian Laika	Female	Female		2	1.09	74.08	0.6	73.36	10.64	15.42	0.24	0.001	101.8	87.58
89	dog43	Solitary hunting	Swedish elkhound	Female	Female		8	0.001	0	0.48	132.4	0.001	45.87	0.001	44.44	125.19	116.08
90	dog44	Solitary hunting	Russo-European Laika	Female	Male		9	0.001	0	0.68	141.36	0.001	0.001	0.001	0.001	179.23	174.56
91	dog46	Solitary hunting	Hunting terrier	Female	Female		8	0.493678	159.706	0.001	0	0.001	1.16	0.001	0.001	160.58	150.28
92	dog47	Solitary hunting	Hunting terrier	Female	Male		2	2.76	50.72	2.92	17.64	5.16	19.0919	1.72	9.84	97.74	64
93	dog48	Solitary hunting	Dachshound	Female	Female		15	3.72	28.44	4.24	58.52	0.2	13.06	0.001	0.001	125.27	51.6041
94	dog51	Solitary hunting	East Siberian Laika	Female	Male		3	0.001	0	4.62	14.51	33.96	26.1	0.001	6.88	58.76	25.21
95	dog52A	Solitary hunting	Nordic Spitz	Female	Female		5	0.001	0	0.001	0	0.001	5.19	0.001	0.001	136.27	112.04
96	dog52B	Solitary hunting	Nordic Spitz	Female	Female		1	0.2	45	2.44	97	9.02	8.94	0.001	4.96	128.96	96.856
97	dog53	Solitary hunting	Norwegian elkhound	Male	Male		4	25.8703	26.92	0.36	21.76	8.62	64.0249	0.001	0.04	89.76	41.125
98	dog54	Solitary hunting	Dachshound	Female	Female		4	0.001	0	1.2	112	0.001	9.9	0.001	0.001	124.63	82.0836
99	dog64	Solitary hunting	Nordic Spitz	Female	Female		6	8.65361	25.25	0.91	25.68	35.54	13.9	4.16	5.55	99.72	73.324
