# Supplementary material for: Breed group differences in the unsolvable problem task: herding dogs prefer their owner, while solitary hunting dogs seek stranger proximity
Source: Anim Cogn. 2021 Nov 18;25(3):597–603. doi: 10.1007/s10071-021-01582-5 (PMC9107394; doi:10.1007/s10071-021-01582-5)
Supplement: Supplementary file 2 — Supplementary file2 (XLSX 13 KB) [file 10071_2021_1582_MOESM2_ESM.xlsx]

## Sheet: Blad1
Supplementary file 2: Results
Breed group differences in the unsolvable problem task: Herding dogs prefer their owner while solitary hunting dogs seek stranger proximity
Enya Van Poucke1, Amanda Höglin1, Per Jensen1, Lina SV Roth1*
1 IFM Biology, Linköping University, 581 83 Linköping, Sweden.
*Corresponding author: lina.roth@liu.se
Herding breeds								Herding breeds
Sex differences in duration (mean S +/-SE)					Mann Whitney U			Competing-Companion differences in duration (mean S +/-SE)				Mann Whitney U
	Females (N=23)	1 SE	Males (N=35)	1 SE	U	P		Competing dogs (N=32)	1 SE	Companion dogs (N=26)	1 SE	U	P
Eye contact - owner	17.43	4.2	10.55	2.5	349.5	0.40		16.71	3.5	9.06	2.5	338.0	0.22
eye contact experimenter	3.75	0.9	4.53	1.2	374.0	0.65		4.48	1.2	3.90	0.9	395.0	0.74
Proximity - owner	17.60	5.7	23.56	6.8	385.0	0.78		16.14	5.6	27.42	7.7	517.0	0.11
Proximity - experimenter	5.11	2.0	6.62	1.2	505.5	0.10		6.62	1.8	5.27	0.9	450.5	0.59
Proximity - test apparatus	121.37	9.4	124.08	9.1	416.5	0.82		132.81	8.9	110.94	9.5	322.0	0.14
Physical contact - owner	0.24	0.2	1.57	1.2	409.5	0.87		0.41	0.4	1.81	1.5	489.5	0.081
Physcial contact - experimenter	0.22	0.1	0.24	0.1	432.5	0.54		0.18	0.1	0.29	0.1	446.5	0.54
Physical contact - test apparatus	83.64	10.9	95.10	8.3	458.0	0.38		101.12	8.0	77.55	10.6	312.0	0.10
Solitary hunting
Sex differences in duration (mean S +/-SE)					Mann Whitney U
	Females (N=14)	1 SE	Males (N=3)	1 SE	U	P
Eye contact - owner	1.21	0.7	9.42	8.2	33.5	0.12
eye contact experimenter	1.78	0.5	4.31	4.0	20.0	0.95
Proximity - owner	10.09	3.3	9.23	0.5	28.0	0.43
Proximity - experimenter	15.15	3.3	34.8	17.1	29.0	0.36
Proximity - test apparatus	117.46	9.8	112.85	16.0	18.0	0.77
Physical contact - owner	1.01	0.6	0.13	0.1	21.0	1.00
Physcial contact - experimenter	5.39	3.1	0.24	0.2	15.0	0.51
Physical contact - test apparatus	90.95	12.2	46.95	6.3	7.0	0.09
Ancient
Sex differences in duration (mean S +/-SE)					Mann Whitney U
	Females (N=15)	1 SE	Males (N=9)	1 SE	U	P
Eye contact - owner	3.60	2.45	1.70	0.4	94.0	0.12
eye contact experimenter	1.46	0.49	2.71	1.0	87.5	0.24
Proximity - owner	23.24	11.0	16.21	6.8	72.0	0.82
Proximity - experimenter	5.50	2.3	17.58	6.8	97.0	0.084
Proximity - test apparatus	110.99	15.9	109.98	14.6	66.0	0.95
Physical contact - owner	2.05	1.6	4.19	3.5	66.5	0.95
Physcial contact - experimenter	0.99	0.65	2.46	1.14	88.0	0.24
Physical contact - test apparatus	91.22	14.64	85.60	13.8	57.0	0.56
All dogs
Correlations: Age-Durations	Spearman's rho
			DogAge	Eye contact - Owner	Eye contact - Experimenter	Proximity - Owner	Proximity - Experimenter	Proximity - Test apparatus	Physical contact - Owner	Physical contact - Experimenter	Physical Contact - Test apparatus
Correlations	DogAge	Correlation Coefficient	1.000	.068	-.153	-.160	-.138	.094	-.111	-.164	.121
		Sig. (2-tailed)	.	.505	.131	.113	.173	.357	.274	.106	.233
		N	99	99	99	99	99	99	99	99	99
